# Supplementary material for: Terahertz Spectroscopy for Non-Destructive Solid-State Investigation of Norfloxacin in Paper Tablets after Wet Granulation
Source: Pharmaceutics. 2023 Jun 21;15(7):1786. doi: 10.3390/pharmaceutics15071786 (PMC10386691; doi:10.3390/pharmaceutics15071786)
Supplement: Supplementary file 1 [file pharmaceutics-15-01786-s001.zip]

Archive with 1 entries (1 files):
- pharmaceutics-2441106-supplementary.pdf
